# Supplementary material for: Antibacterial and Antibiofilm Potential of Ethanolic Extracts of Duguetia vallicola (Annonaceae) against in-Hospital Isolates of Pseudomonas aeruginosa
Source: Plants (Basel). 2024 May 18;13(10):1412. doi: 10.3390/plants13101412 (PMC11126144; doi:10.3390/plants13101412)
Supplement: Supplementary file 1 [file plants-13-01412-s001.zip]

Archive with 1 entries (1 files):
- plants-2952526-supplementary.pdf
